# Supplementary material for: Frailty in Older Adults with Cardiovascular Disease: Cause, Effect or Both?
Source: Aging Dis. 2018 Jun 1;9(3):489–97. doi: 10.14336/AD.2017.1125 (PMC5988603; doi:10.14336/AD.2017.1125)
Supplement: Supplementary file 1 — The Supplemenatry material for this article can be found online at: www.aginganddisease.org/EN/10.14336/AD.2017.1125 Supplemental table 1. Baseline characteristics in subjects with and without CVD, excluding subject’s frail at baseline (n=1222). Supplemental table 2. Baseline characteristics in frail and non-frail subjects, excluding subjects with CVD (n=1284). Supplemental table 3. Number of non-frail CVD patients that became frail during follow-up. [file ad-9-3-489-s001.zip]

Archive with 3 entries (2 files):
- AD-9-3-489-s001/
- AD-9-3-489-s001/ad-9-3-489-s001.docx
- AD-9-3-489-s001/ad-9-3-489-s001.pdf
